# Supplementary material for: Apple Glycosyltransferase MdUGT73AR4 Glycosylates ABA to Regulate Stomatal Movement Involved in Drought Stress
Source: Int J Mol Sci. 2024 May 23;25(11):5672. doi: 10.3390/ijms25115672 (PMC11171509; doi:10.3390/ijms25115672)
Supplement: Supplementary file 1 [file ijms-25-05672-s001.zip]

Archive with 2 entries (2 files):
- MdUGT73AR4 Supplement Figure.pdf
- MdUGT73AR4 Supplement Table.pdf
